# Supplementary material for: A successful defence strategy in grapevine cultivar ‘Tocai friulano’ provides compartmentation of grapevine Flavescence dorée phytoplasma
Source: BMC Plant Biol. 2023 Mar 25;23:161. doi: 10.1186/s12870-023-04122-0 (PMC10039607; doi:10.1186/s12870-023-04122-0)
Supplement: Supplementary file 1 — Additional file 1: Relative quantification of FD phytoplasma, expressed as arbitrary units (log2), in 2-year-old arms and trunk of symptomatic plants of 'Pinot gris'. The portions of 2-year-old fruit arm, from which symptomatic canes grew, are indicated in bold. The gene COX was used for normalization. [file 12870_2023_4122_MOESM1_ESM.xlsx]

## Sheet: Pinot gris
Additional file 1: Relative quantification of FD phytoplasma, expressed as arbitrary units (log2), in 2-year-old arms and trunk of symptomatic plants of 'Pinot gris'. The portions of 2-year-old fruit arm, from which symptomatic canes grew, are indicated in bold. The gene COX was used for normalization.
Plant	Collected grapevine portion	July	November
1	Proximal part of two years old arm	12.1696	1.85964
	Medial part of two years old arm	14.5646	2.64964
	Distal part of two years old arm	0	0
	Trunk	14.6296	3.74964
2	Proximal part of two years old arm	11.6746	dry
	Medial part of two years old arm	14.5946	dry
	Distal part of two years old arm	11.6196	dry
	Trunk	5.45964	0
3	Proximal part of two years old arm	11.2996	0
	Medial part of two years old arm	4.90464	5.80964
	Distal part of two years old arm	0	0
	Trunk	8.36964	7.55964
4	Proximal part of two years old arm	9.83964	10.3896
	Medial part of two years old arm	11.0896	6.16964
	Distal part of two years old arm	11.7296	15.4696
	Trunk	5.21964	8.41964
5	Proximal part of two years old arm	12.0696	17.8096
	Medial part of two years old arm	13.9146	16.8696
	Distal part of two years old arm	dry	dry
	Trunk	9.81964	3.98964

## Sheet: Tocai friulano
Additional file 1: Relative quantification of FD phytoplasma, expressed as arbitrary units (log2), in 2-year-old arms and trunk of symptomatic plants of 'Tocai friulano'. The portions of 2-year-old fruit arm, from which symptomatic canes grew, are indicated in bold. The gene COX was used for normalization.
Plant	Collected grapevine portion	July	November
1	Proximal part of two years old arm	4.61464	0
	Medial part of two years old arm	6.34464	0
	Distal part of two years old arm	0	0
	Trunk	0	0
2	Proximal part of two years old arm	9.42464	0
	Medial part of two years old arm	4.25964	0
	Distal part of two years old arm	3.72964	0
	Trunk	0	0
3	Proximal part of two years old arm	0	0
	Medial part of two years old arm	0	0
	Distal part of two years old arm	7.76964	0
	Trunk	0	0
4	Proximal part of two years old arm	8.73964	0
	Medial part of two years old arm	8.03964	0
	Distal part of two years old arm	2.65964	0
	Trunk	0	0
5	Proximal part of two years old arm	6.08464	0
	Medial part of two years old arm	0	0
	Distal part of two years old arm	0	0
	Trunk	0	0
