# Supplementary material for: A successful defence strategy in grapevine cultivar ‘Tocai friulano’ provides compartmentation of grapevine Flavescence dorée phytoplasma
Source: BMC Plant Biol. 2023 Mar 25;23:161. doi: 10.1186/s12870-023-04122-0 (PMC10039607; doi:10.1186/s12870-023-04122-0)
Supplement: Supplementary file 2 — Additional file 2: log2 relative transcript level of selected categories of genes obtained from 1-year-old canes grown on symptomatic (S, AS and AA) and asymptomatic (A) 2-year-old arms of Flavescence dorée infected 'Tocai friulano' plants or from healthy plants (H). For each gene the relative expression was calculated by setting a value of 1 as the lowest value among S, AS, AA, A or H samples. Samples were collected for two years (2020 and 2021) during September and November. Normalisation of transcriptional levels were performed using GAPDH and COX as endogenous controls. Significant differences (P ≤ 0.05) among treatments are indicated by different letters, according to parametric one-way ANOVA using Student Newman Keuls test. [file 12870_2023_4122_MOESM2_ESM.xlsx]

## Sheet: Additional file 2
Additional file 2: log2 relative transcript level of selected categories of genes obtained from 1-year-old canes grown on symptomatic (S, AS and AA) and asymptomatic (A) 2-year-old arms of Flavescence dorée infected 'Tocai friulano' plants or from healthy plants (H). For each gene the relative expression was calculated by setting a value of 1 as the lowest value among S, AS, AA, A or H samples. S…
				September 2020				November 2020				September 2021				November 2021
		Symbol	Gene description	S	AS	A	H	S	AA	A	H	S	AS	AA	A	S	AS	AA	A
Genes selected from literature for their involvment in recovery of grapevine from FD disease	H2O2 production	GOX	Glycolate oxidase	3.697	0	1.26375	1.414	1.03708	0.43125	0	0.147321	3.66667	0.888333	0	-0.085	1.74167	0	0.46	0.07125
				b	a	a	a	b	ab	a	a	b	a	a	a	b	a	a	a
		GLP1	Germin-like protein	1.545	0	0.72125	0.172	9.66083	0	0.66125	0.9525	0.0916667	1.65333	0.825	0	8.25367	0.773	0	0.02575
				a	a	a	a	b	a	a	a	a	b	a	a	b	a	a	a
		GLP3	Germin-like protein	3.42221	0.132714	0	0.773571	3.88929	0	0.195536	0	5.04667	0.951667	0	0.351667	5.98	0	0.575	0.62125
				b	a	a	a	b	a	a	a	b	a	a	a	b	a	a	a
	H2O2 scavenging	CAT1	Catalase	0.9835	0	0.179375	0.448125	0.994583	0.22125	0	0.15625	1.73833	0.186667	0.411667	0	2.11133	0	0.695	0.91675
				b	a	a	a	b	a	a	a	b	a	a	a	b	a	a	a
		APX3	Ascorbate peroxidase	1.1415	0	0.272875	0.684125	0.644524	0.210357	0.101607	0	1.21167	0.146667	0.141667	0	2.37417	0	0.2305	0.45625
				c	a	a	b	b	a	a	a	b	a	a	a	b	a	a	a
		APX6	Ascorbate peroxidase	0.729375	0.014875	0	0.45625	0	1.90083	1.47458	1.48976	1.72167	0	0.321667	0.813333	2.33733	0	0.411	0.86275
				b	a	a	ab	a	b	b	b	b	a	a	ab	b	a	a	ab
		GPX4	Glutathione peroxidase 4	1.103	0	0.478625	0.7755	2.93286	0.208333	0.266875	0	1.195	0	0.355	0.45	3.10867	0	0.153	0.38075
				c	a	b	bc	b	a	a	a	b	a	a	a	b	a	a	a
	Leaf markers of recovery	WRKY2	WRKY Transcription factor 2	1.53562	0.910125	0	0.5825	1.87738	0.250714	0.0719643	0	2.09133	0.0533333	0.095	0	3.06917	0	0.1775	1.00133
				b	ab	a	ab	b	a	a	a	b	a	a	a	b	a	a	a
		GDSL1	Lipase GDSL 1	5.44757	0.622125	0	1.61812	6.47714	2.56443	2.06143	0	4.54633	0.441667	0	0.245	3.78222	0	0.459722	0.559556
				b	a	a	a	c	b	b	a	b	a	a	a	b	a	a	a
	Cell wall reinforcement	CAS	Callose synthase	0.517	0.093	0.72125	0	1.26321	0.414048	0.0650893	0	0.99	0.431667	0	0.371667	2.547	0.105	0	0.45075
				a	a	a	a	b	a	a	a	a	a	a	a	b	a	a	a
		PER	Lignin-forming peroxidase	0	0.6175	0.477875	0.622071	7.46708	0.42625	0	0.57375	1.08667	0.431667	0	0.371667	4.52367	2.807	0	0.15575
				a	a	a	a	b	a	a	a	a	a	a	a	c	b	a	a
	Phenolic pathway	STS1	Stilbene synthase 1	3.527	0	1.02833	0.66625	11.8244	3.04743	0.672857	0	3.52633	0.481667	0	0.0183333	8.3075	1.54571	1.2225	0
				b	a	a	a	c	b	a	a	b	ab	a	a	c	b	ab	a
		STS16	Stilbene synthase 16	4.38875	0.91125	0	0.71125	7.19443	0	1.23514	0.447	6.2125	0.8275	0.8225	0	2.415	0.310417	1.14667	0
				b	a	a	a	b	a	a	a	b	a	a	a	b	a	ab	a
		STS48	Stilbene synthase 48	3.515	2.2435	0	0.775833	11.1257	2.51161	1.66786	0	1.502	3.02	1.485	0	6.847	0.602625	0.546167	0
				c	bc	a	a	c	b	ab	a	ab	b	b	a	c	b	b	a
SA-signalling and SA-responsive genes		NPR1	Regulatory protein NPR1-like	0.545	0.6775	0.606	0	1.41917	0.583333	0.506875	0	1.41917	0.1575	0.229167	0	2.77733	0	0.135	1.02733
				a	a	a	a	b	a	a	a	b	a	a	a	b	a	a	a
		PR1	PR1 (unknown function)	2.15	0	0	0	6.76083	0	0.148958	0.0104762	3.795	0	0	0	4.2575	0	0	0
				b	a	a	a	b	a	a	a	b	a	a	a	b	a	a	a
		PR2	Beta-1,3-glucanase	7.692	0	0	0	10.144	0	0	0	9.08	0	0	0	8.12583	0	0	0
				b	a	a	a	b	a	a	a	b	a	a	a	b	a	a	a
		PR5	Thaumatin-like/Osmotin	5.658	0.055	-0.21	0	12.7449	0.664524	0.03	0	6.86917	0	1.315	0.51	8.2425	0	0.919167	0.886
				b	a	a	a	b	a	a	a	b	a	a	a	b	a	a	a
		WRKY70	WRKY transcription factor 70	4.85854	3.16437	0.720875	0	6.32571	0.117381	0.00571429	0	6.944	0.586667	0	0.423333	6.025	0.536389	0	0.172833
				b	b	a	a	b	a	a	a	b	a	a	a	b	a	a	a
		DMR6	DMR6-like oxygenase	9.3016	4.02937	0	0.71	11.755	0.735	0.316111	0	10.191	3.555	0	0.728333	9.46417	4.22357	1.308	0.155
				c	b	a	a	b	a	a	a	c	b	a	a	d	c	b	a
JA-signalling and JA-responsive genes		LOX1	13-lypoxygenase	4.4605	1.59	0.413	0	3.8	1.71167	0	0	7.56333	2.56667	2.90833	0	2.63679	0	0.385119	0.458286
				c	b	a	a	b	b	a	a	c	b	b	a	b	a	a	a
		LOX2	13-lypoxygenase	5.28075	0.64975	0.7875	0	9.71131	1.11048	1.19402	0	5.99333	1.73333	0.595833	0	8.49083	2.89	0	2.14883
				b	a	a	a	b	a	a	a	c	b	a	a	c	b	a	a
		LOX3	13-lypoxygenase	0.345903	1.54912	0	0.295	8.53536	0.797857	0.480982	0	2.63	0.0466667	0.588333	0	5.93325	2.54313	2.16525	0.84425
				ab	b	a	ab	c	b	ab	a	b	a	ab	a	c	b	b	a
		AOS	Allene oxide synthase	1.828	1.838	1.096	0	13.2675	2.49167	0	1.665	1.89867	2.10667	1.495	0	6.55517	2.61529	2.6335	0.642667
				b	b	ab	a	c	b	a	ab	b	b	b	a	c	b	b	a
		JAR	Jasmonate-resistant 1	0.826875	0.045375	0	0.54375	0	0.717	0.376429	0.08	1.696	0.196667	0.328333	0	2.51833	0.00166667	0.611167	0
				b	a	a	ab	a	b	ab	a	b	a	a	a	b	a	a	a
		PR4	Chitin binding Chitinases type I, II	8.563	3.853	0.63	0.63	5.85833	1.59667	0.956667	0	9.45333	3.13667	1.175	0	6.18317	2.15043	1.217	1.0615
				c	b	a	a	c	b	a	a	c	b	a	a	c	b	ab	a
		PR6	Alpha-amylase/subtilisin inhibitor-like	0.54875	1.07075	0.735	0	12.2585	1.566	0.499571	0	0	4.60458	2.24958	1.31458	10.3587	2.88063	2.47708	1.28425
				ab	c	b	a	c	b	ab	a	a	c	b	ab	d	b	ab	a
		PR10	Ribonuclease-like	1.196	0	0.286	0.22475	5.44917	0	0.430625	0.124286	2.5	0.448333	0	0.311667	2.50125	0.37525	0.57225	0.56125
				a	a	a	a	b	a	a	a	b	a	a	a	b	a	a	a
		PR12	Defensin	1.704	0	0.604	1.44	0	1.38833	1.48857	0.723333	0.449333	0.673333	1.915	0	2.873	0	0.418	1.47633
				a	a	a	a	a	b	b	b	a	a	a	a	b	a	a	a
Et-signalling		ACS	1-aminocyclopropane-1-carboxylate synthase-like	-0.715	1.17	0	0.852	14.3833	0.781667	1.58	0	3.18933	0	1.37833	1.2575	8.24861	0	0.610278	0.292444
				a	a	a	a	b	a	a	a	a	a	a	a	b	a	a	a
