# Supplementary material for: A successful defence strategy in grapevine cultivar ‘Tocai friulano’ provides compartmentation of grapevine Flavescence dorée phytoplasma
Source: BMC Plant Biol. 2023 Mar 25;23:161. doi: 10.1186/s12870-023-04122-0 (PMC10039607; doi:10.1186/s12870-023-04122-0)
Supplement: Supplementary file 3 — Additional file 3: Flavonoids content: A) proanthocyanidins; B) catechins; C) epicatechins. Samples were collected from 1-year-old canes grown on symptomatic (S, AS and AA) and asymptomatic (A) 2-year-old arms of Flavescence dorée infected 'Tocai friulano' plants in September (2021) and November (2020 and 2021), and from healthy plants (H) in November (2020). Significant differences (P ≤ 0.05) among treatments are indicated by different letters, according to parametric one-way ANOVA using Student Newman Keuls test. [file 12870_2023_4122_MOESM3_ESM.xlsx]

## Sheet: A - proanthocyanidins
Additional file 3: Flavonoids content: A) proanthocyanidins; B) catechins; C) epicatechins. Samples were collected from 1-year-old canes grown on symptomatic (S, AS and AA) and asymptomatic (A) 2-year-old arms of Flavescence dorée infected 'Tocai friulano' plants in September (2021) and November (2020 and 2021), and from healthy plants (H) in November (2020). Significant differences (P ≤ 0.05) am…
Sampling		proanthocyanidine dimer 2 μg/mg FW
		MEDIA		ANOVA		ES
November 2020	S	1.56173		a		0.354582
	A	0.148984		b		0.00850239
	AA	0.136856		b		0.027789
	H	0.241539		b		0.0265114
		MEDIA		ANOVA		ES
September 2021	S	0.541483		a		0.0837167
	AS	0.237657		b		0.0523025
	AA	0.145378		b		0.00715904
	A	0.169136		b		0.0360444
	H
		MEDIA		ANOVA		ES
November 2021	S	0.623186		a		0.18116
	AS	0.0313855		b		0.0149501
	AA	0.0509076		b		0.0129071
	A	0.0336702		b		0.0115299
	H			b		0.0141299

## Sheet: B - epicatechin
Additional file 3: Flavonoids content: A) proanthocyanidins; B) catechins; C) epicatechins. Samples were collected from 1-year-old canes grown from the symptomatic (S, AS and AA) and asymptomatic (A) 2-year-old arms of Flavescence dorée infected 'Tocai friulano' plants in September (2021) and November (2020 and 2021), and from healthy plants (H) in November (2020). Significant differences (P ≤ 0.…
Sampling		epicatechin μg/mg FW
		MEDIA		ANOVA		ES
November 2020	S	1.27968		a		0.26342
	A	0.513536		c		0.127192
	AA	0.845685		bc		0.148981
	H	1.05799		ab		0.0729772
		MEDIA		ANOVA		ES
September 2021	S	0.508242		a		0.133788
	AS	0.807537		a		0.193432
	AA	0.856637		a		0.19791
	A	0.956842		a		0.0542944
	H
		MEDIA		ANOVA		ES
November 2021	S	0.392395		a		0.130137
	AS	0.137154		a		0.0201195
	AA	0.22588		a		0.0304656
	A	0.420498		a		0.0749312
	H			a		0.153281

## Sheet: C - catechin
Additional file 3: Flavonoids content: A) proanthocyanidins; B) catechins; C) epicatechins. Samples were collected from 1-year-old canes grown on symptomatic (S, AS and AA) and asymptomatic (A) 2-year-old arms of Flavescence dorée infected 'Tocai friulano' plants in September (2021) and November (2020 and 2021), and from healthy plants (H) in November (2020). Significant differences (P ≤ 0.05) am…
Sampling		catechin μg/mg FW
		MEDIA		ANOVA		ES
November 2020	S	0.636591		a		0.100118
	A	0.523957		a		0.0664915
	AA	0.48784		a		0.0874417
	H	0.515063		a		0.0564324
		MEDIA		ANOVA		ES
September 2021	S	0.677561		a		0.104561
	AS	0.865866		a		0.185766
	AA	1.58423		a		0.486166
	A	0.991007		a		0.208388
	H
		MEDIA		ANOVA		ES
November 2021	S	1.07781		a		0.370063
	AS	0.166237		b		0.036534
	AA	0.249477		b		0.0439229
	A	0.331384		b		0.0383052
	H			b		0.140377
