# Supplementary material for: A successful defence strategy in grapevine cultivar ‘Tocai friulano’ provides compartmentation of grapevine Flavescence dorée phytoplasma
Source: BMC Plant Biol. 2023 Mar 25;23:161. doi: 10.1186/s12870-023-04122-0 (PMC10039607; doi:10.1186/s12870-023-04122-0)
Supplement: Supplementary file 4 — Additional file 4: Hydroxigen peroxide (H2O2) content. Samples were collected from 1-year-old canes growth from the symptomatic (S and AA) and asymptomatic (A) 2-year-old arms of Flavescence dorée infected 'Tocai friulano' plants and from healthy plants (H) in November (2020). Significant differences (P ≤ 0.05) among treatments are indicated by different letters, according to parametric one-way ANOVA using Student Newman Keuls test. [file 12870_2023_4122_MOESM4_ESM.xlsx]

## Sheet: H2O2
Additional file 4: Hydroxigen peroxide (H2O2) content. Samples were collected from 1-year-old canes growth from the symptomatic (S and AA) and asymptomatic (A) 2-year-old arms of Flavescence dorée infected 'Tocai friulano' plants and from healthy plants (H) in November (2020). Significant differences (P ≤ 0.05) among treatments are indicated by different letters, according to parametric one-way A…
Sampling		H2O2 nmol/g
		MEDIA		ANOVA		ES
November 2020	S	244.399		b		17.4071
	A	313.274		a		18.2105
	AA	335.672		a		16.9041
	H	310.347		a		8.77017
